# Supplementary material for: Stress Increases Ecological Risk of Glufosinate-Resistant Transgene Located on Alien Chromosomes in Hybrids Between Transgenic Brassica napus and Wild Brassica juncea
Source: Plants (Basel). 2025 Feb 13;14(4):572. doi: 10.3390/plants14040572 (PMC11859238; doi:10.3390/plants14040572)
Supplement: Supplementary file 1 [file plants-14-00572-s001.zip]

Archive with 2 entries (2 files):
- Sup Materials.pdf
- Sup Tab.pdf
